# Supplementary material for: Effectiveness of accommodation and constant resistance training on maximal strength and power in trained athletes
Source: PeerJ. 2014 Jun 17;2:e441. doi: 10.7717/peerj.441 (PMC4081144; doi:10.7717/peerj.441)
Supplement: Supplemental Information 1 [file peerj-02-441-s001.xlsx]

## Sheet: Data set-1
case	age	height	Wpre	Wpost1	Wpost2	Fpre	Fpost1	Fpost2	chestpowerPre	chestpowerPost1	chestpowerPost2	SQPre	SQPost1	SQPost2	BPPre	BPpost1	BPpost2	CIRCpre	CIRCpost1	CIRCpost2	power0	powerpost1	powerpost2
1	20	169	62	65	64.4	8.12	6.72	6.59	4.87	5.07	5.12	111	169	180	84	87	100	305	307	305	3879.3	4129.8	4359.96
1	23	175	86.4	84	86	17.01	15.91	15.71	4.59	5.54	5.63	125	180	230	90	101	113	343	352	348	4449.66	4851.3	5520
1	23	176	59	61	62.4	12.8	9.09	11.22	4.56	4.62	4.66	116	139	176	67	75	86	264	302.5	296	2954.1	3155.7	3483.66
1	20	184	94.6	91	93.7	21.66	21.63	20.06	5.14	5.19	5.32	116	163	214	72	78	92	347	348	346	5058.24	5037.9	5325.63
1	18	181	79.2	79.8	79.9	13.62	14.69	13.91	4.98	5.54	5.64	127	169	206	93	111	120	330	328	332.5	4876.08	5009.22	5117.91
1	21	180	76	75.6	74.9	15	9.67	10.49	5.24	5.3	6.15	116	169	236	85	110	120	323	321	326	4563.9	4959.54	5184.81
1	18	179	60	61.3	62.7	9.04	8.64	8.95	3.95	4.23	4.73	95	131	159	64	80	90	280	286	295	3314.4	3481.77	3913.53
1	20	163	65	64.9	64.3	11.01	10.57	10.07	4.58	5.02	5.62	135	185	225	85	98	115	312	314	316	3351.3	3969.21	4251.27
2	21	171	75.7	74.1	73.2	17.29	15.08	17.37	5.35	5.37	5.4	134	165	206	93	108	115	334	332	334	3978.33	4159.59	4115.58
2	19	179	63.5	67	67.3	5.95	6.89	7.11	4.5	4.5	4.57	108	138	174	64	74	75	303	307	306	3433.65	3708.6	4138.47
2	18	181	69	70	70.5	14.49	15.71	15.54	4.28	4.52	4.54	85	113	174	65	81	85	312	309	303	3443.1	3647.7	3516.45
2	18	176	76.2	75	74	7.84	11.27	8.15	4.96	5.2	5.31	106	150	206	85	87	98	324	319	321	4262.28	4618.8	4569.9
2	23	174	58.4	59.2	60	10.13	8.17	9.59	3.88	4.15	4.22	113	127	146	60	67	72	286	282	289	3132.36	3067.68	3158.7
2	20	170	60	60.6	61.5	15.82	13.56	13.18	4.6	4.37	4.76	103	125	134	62	74	75	307	307	299	3262.5	3343.74	3232.05
2	23	161	68.6	68	68.2	15.99	15.9	15.97	4.54	5.07	5.14	120	150	180	96	109	114	325	325	326	3683.04	3913.2	4026.78
2	23	171	70	69.9	69.2	10.23	8.23	9.4	4.41	4.85	5.3	165	170	214	87	103	110	320	223	321	3959.1	4058.01	4387.08
